# Supplementary material for: Synthesis of First Copper Metal Complex of C=C Extended Curcuminoid Analogue: Structure, β-Cyclodextrin Association, and Biological Properties
Source: Molecules. 2025 Oct 1;30(19):3943. doi: 10.3390/molecules30193943 (PMC12526022; doi:10.3390/molecules30193943)
Supplement: Supplementary file 1 [file molecules-30-03943-s001.zip]

Archive with 1 entries (1 files):
- molecules-3883884-supplementary.pdf
